# Supplementary material for: Pretreatment neutrophil-lymphocyte ratio and platelet-lymphocyte ratio as prognostic biomarkers for neuroblastoma risk stratification
Source: Front Immunol. 2026 Jun 15;17:1831234. doi: 10.3389/fimmu.2026.1831234 (PMC13310889; doi:10.3389/fimmu.2026.1831234)
Supplement: Supplementary file 1 [file SupplementaryFile1.xlsx]

## Sheet: Sheet1
samples	Risk	PLR	NLR	Ferritin(ng/ml)	LDH	Age
S1	High risk	555	10.22	65.94	466	3岁9月
S2	High risk	109.35	0.99	31.73	283	5岁
S3	High risk	231	1.72	177.4	411	4岁
S4	High risk	351	4	314.16	1223	1岁7月
S5	High risk	34.1	0.81	717.4	1195	1月23天
S6	High risk	147.5	3	591.2	467	3岁
S7	High risk	138.9	1.29	308.99	3370	1岁4月
S8	High risk	121.2	0.55	104.85	314	2岁
S9	High risk	136.7	4.5	234.79	452	3岁11月
S10	High risk	319.3	2.21	1107.16	733	4岁8月
S11	High risk	168.1	1.03	75	301	3岁1月
S12	High risk	305.9	1.33	503.8	577	4岁4月
S13	High risk	77.8	1.14	35.12	395	4岁
S14	High risk	72.5	0.43	1827.19	725	3岁
S15	High risk	91.8	1.25	497.27	1865	3岁
S16	High risk	36.7	0.96	45.54	515	1岁10月
S17	Intermediate-risk	224.2	2.67	182.64	227	4岁
S18	Intermediate-risk	88.8	0.53	167.78	342	10月25天
S19	Intermediate-risk	101.9	1.55	46.67	302	1岁5月
S20	Intermediate-risk	84.47	0.77	37.23	394	1岁
S21	Intermediate-risk	192.1	2.71	93.34	190	9岁
S22	Intermediate-risk	113	0.54	440.9	267	3月14天
S23	Intermediate-risk	134.8	0.96	60.43	228	5岁
S24	Intermediate-risk	55.1	0.5	35.23	206	5岁
S25	Intermediate-risk	92.5	0.85	45.91	237	4岁
S26	Intermediate-risk	82.77	0.2	88.67	233	3月19天
S27	Low Risk	91.7	0.53	25.87	336	1岁
S28	Low Risk	95.3	0.87	28.24	244	2岁1月
S29	Low Risk	35.82	0.9	37.04	212	6岁
S30	Low Risk	55.6	0.389	61.24	434	2Y
S31	Low Risk	100	0.69	46.1	198	6Y
S32	Low Risk	80.9	0.46	186.68	314	10月
S33	Low Risk	95.43	0.78	37.3	351	11月24天
S34	Low Risk	123.2	0.97	40.34	216	3岁
S35	Low Risk	54.58	0.96	62.51	275	3岁10月
S36	Low Risk	85.1	0.32	23.41	256	1岁
S37	Low Risk	50.6	0.34	32.72	255	2岁7月
S38	Low Risk	147	1.39	17.6	210	4Y
S39	Control	143.9	1.61			9岁
S40	Control	69.9	1.47			10岁
S41	Control	101.8	1.69			7岁
S42	Control	84.1	1.21			11岁
S43	Control	145	2			5岁
S44	Control	162	1.81			11岁
S45	Control	110	1.29			7岁
S46	Control	80.3	0.82			9岁
S47	Control	148.7	1			7岁
S48	Control	104.1	1.45			8岁
S49	Control	103.1	0.74			7岁
S50	Control	104.8	1.03			5岁
S51	Control	124.4	1.12			5岁
S52	Control	72.8	0.97			4岁
S53	Control	79.6	0.8			4岁
S54	Control	93.5	1.09			5岁
